# Supplementary material for: Reduced Parasympathetic Reactivation during Recovery from Exercise in Myalgic Encephalomyelitis/Chronic Fatigue Syndrome
Source: J Clin Med. 2021 Sep 30;10(19):4527. doi: 10.3390/jcm10194527 (PMC8509376; doi:10.3390/jcm10194527)
Supplement: Supplementary file 1 [file jcm-10-04527-s001.zip]

Archive with 1 entries (1 files):
- jcm-1302385-supplementary.pdf
